# Supplementary material for: Distributed Polarizability Model for Covalently Bonded Fullerene Nanoaggregates: Origins of Polarizability Exaltation
Source: Nanomaterials (Basel). 2022 Dec 9;12(24):4404. doi: 10.3390/nano12244404 (PMC9781774; doi:10.3390/nano12244404)
Supplement: Supplementary file 1 [file nanomaterials-12-04404-s001.zip]

Archive with 1 entries (1 files):
- nanomaterials-2087186-supplementary.pdf
